# Supplementary material for: Knowledge-enhanced visual-language pre-training on chest radiology images
Source: Nat Commun. 2023 Jul 28;14:4542. doi: 10.1038/s41467-023-40260-7 (PMC10382552; doi:10.1038/s41467-023-40260-7)
Supplement: Supplementary file 4 — Source Data [file 41467_2023_40260_MOESM4_ESM.xlsx]

## Sheet: Fig.2a
AUC	no finding	pneumothorax	pulmonary edema	atelectasis	consolidation	pneumonia	cardiomegaly	pleural effusion	fracture	nodule	pacemaker	pleural thickening	hyperinflated lung	mass	infiltrates	hiatal hernia
ConVIRT	0.497337	0.562008	0.559278	0.526712	0.531229	0.566555	0.508174	0.565307	0.482675	0.506822	0.486133	0.485754	0.521017	0.509026	0.558763	0.507949
GLoRIA	0.497337	0.562008	0.559278	0.526712	0.531229	0.566555	0.508174	0.565307	0.482675	0.506822	0.486133	0.485754	0.521017	0.509026	0.558763	0.507949
BioVIL	0.603277	0.590932	0.940836	0.674801	0.840334	0.770535	0.777413	0.906998	0.508857	0.591699	0.817379	0.638739	0.644741	0.602744	0.726435	0.699016
CheXzero	0.755	0.7334	0.9499	0.7888	0.8569	0.7648	0.8953	0.9494	0.5579	0.5879	0.9593	0.7146	0.7137	0.6849	0.7364	0.8024
MedKLIP	0.612803	0.754787	0.766294	0.768212	0.823103	0.76916	0.862736	0.742724	0.393108	0.581634	0.673825	0.674481	0.564818	0.478654	0.415296	0.803487
KAD	0.762259	0.882602	0.96684	0.80979	0.907911	0.834026	0.916404	0.961693	0.621138	0.67267	0.998194	0.751718	0.75936	0.673882	0.751241	0.933066
CheXNet	0.871	0.873	0.939	0.794	0.84	0.806	0.908

## Sheet: Fig.2b
Class	hemidiaphragm elevation	CVC	non axial OA changes	rib fracture	aortic atheromatosis	suboptimal study	tuberculosis sequelae	bronchiectasis	volume loss	lobar atelectasis	laminar atelectasis	central vascular redistribution	surgery lung	COPD signs	osteoporosis	osteopenia	bone metastasis	reticulonodular interstitial pattern	kyphosis	bullas	calcified pleural thickening	vertebral fracture	tuberculosis	hilar congestion	humeral fracture	interstitial pattern	alveolar pattern	costophrenic angle blunting	reticular interstitial pattern	emphysema	tracheostomy tube	vascular redistribution	lung metastasis	cavitation	multiple nodules	pulmonary mass	surgery neck	chest drain tube	pulmonary fibrosis	NSG tube	heart insufficiency	CVC via jugular vein	CVC via subclavian vein	artificial heart valve	artificial aortic heart valve	single chamber device	sternotomy	endotracheal tube	dual chamber device
Number	669	94	95	140	1566	545	185	667	759	168	1378	63	63	4823	99	235	50	51	1493	192	102	104	59	601	81	1907	1353	1683	72	376	163	129	89	122	102	247	92	66	166	433	546	252	151	113	57	212	668	284	285
ConVIRT	0.50477	0.502074	0.446271	0.476657	0.499836	0.512697	0.482302	0.498851	0.494593	0.473566	0.501134	0.626426	0.496363	0.51382	0.671283	0.525051	0.473619	0.510488	0.547223	0.542023	0.474479	0.562726	0.618096	0.523372	0.45665	0.521066	0.555284	0.504611	0.490958	0.493915	0.618328	0.524964	0.529511	0.541662	0.465312	0.549825	0.602244	0.527428	0.493114	0.596949	0.533573	0.620626	0.572618	0.493596	0.47155	0.480371	0.481853	0.646775	0.480314
GLoRIA	0.508964	0.576355	0.473959	0.509152	0.515611	0.521749	0.519026	0.499291	0.475273	0.443925	0.489959	0.600267	0.481448	0.501836	0.484797	0.491053	0.437613	0.480223	0.499004	0.528013	0.471916	0.521636	0.383369	0.550327	0.492196	0.498332	0.485932	0.478412	0.523593	0.487138	0.542419	0.513269	0.4503	0.425523	0.462246	0.461823	0.54504	0.436342	0.50707	0.607652	0.478283	0.593786	0.625951	0.491932	0.433085	0.532319	0.468283	0.559954	0.478805
BioVIL	0.685111	0.764519	0.620804	0.631976	0.64341	0.647727	0.721515	0.681567	0.588697	0.704447	0.539583	0.608212	0.629311	0.66174	0.533176	0.681082	0.718824	0.802131	0.636887	0.696157	0.792216	0.750068	0.686364	0.808141	0.701637	0.767772	0.804426	0.767674	0.738699	0.672583	0.855571	0.850483	0.844887	0.781664	0.822895	0.800227	0.219841	0.509157	0.902236	0.436544	0.895417	0.87394	0.926047	0.803835	0.806176	0.771806	0.70536	0.60472	0.732548
CheXzero	0.771	0.6648	0.7295	0.693	0.6886	0.7883	0.7187	0.4351	0.7548	0.7987	0.6038	0.7344	0.7696	0.7481	0.6701	0.6481	0.4956	0.7623	0.4287	0.7098	0.8252	0.7677	0.8335	0.6376	0.7246	0.7343	0.8269	0.4887	0.8069	0.6062	0.8293	0.8965	0.8272	0.656	0.7135	0.8028	0.8442	0.8483	0.8922	0.5934	0.9222	0.9705	0.8835	0.8479	0.8565	0.9135	0.7969	0.9484	0.9279
MedKLIP	0.749404	0.695571	0.526977	0.662258	0.660133	0.319682	0.789173	0.723813	0.721862	0.686085	0.662628	0.696439	0.573823	0.473743	0.748118	0.676405	0.67191	0.623689	0.675486	0.674363	0.500556	0.711352	0.716192	0.632469	0.678696	0.673257	0.762071	0.702308	0.440604	0.717893	0.859656	0.704668	0.785689	0.48662	0.48655	0.61974	0.619814	0.627191	0.919458	0.925677	0.855744	0.849024	0.852928	0.763833	0.729381	0.664046	0.501463	0.89343	0.581806
KAD	0.749388	0.758091	0.758613	0.76056	0.764401	0.771301	0.772727	0.77319	0.78048	0.784334	0.786286	0.787567	0.787926	0.789961	0.791609	0.792751	0.804276	0.804495	0.810016	0.810969	0.811356	0.812094	0.812443	0.812641	0.82491	0.829095	0.837448	0.840195	0.85236	0.85487	0.855655	0.874627	0.876559	0.876899	0.898448	0.910721	0.913245	0.91578	0.922178	0.923803	0.930884	0.955856	0.962279	0.968489	0.972566	0.988199	0.990588	0.991102	0.992258
KAD-AUROCs_5	0.734552	0.71602	0.722283	0.730211	0.759102	0.754557	0.749346	0.763113	0.76942	0.760134	0.770523	0.736379	0.737232	0.783511	0.755402	0.768282	0.756775	0.719178	0.800911	0.785944	0.788257	0.786499	0.712173	0.786133	0.79271	0.821418	0.826314	0.833887	0.828188	0.846195	0.81939	0.853663	0.854805	0.837794	0.890435	0.898477	0.891728	0.87224	0.915194	0.91703	0.926315	0.947549	0.951621	0.965	0.96768	0.987048	0.988541	0.988967	0.991714
KAD-AUROCs_95	0.760756	0.809617	0.790725	0.789565	0.770217	0.786676	0.785991	0.781009	0.796178	0.81407	0.797967	0.845201	0.821901	0.79558	0.824601	0.818986	0.867252	0.850002	0.816938	0.837002	0.833256	0.851331	0.858716	0.820709	0.84995	0.839096	0.844028	0.850467	0.885904	0.866019	0.883335	0.897331	0.899126	0.921935	0.91287	0.92817	0.931883	0.944155	0.927367	0.931119	0.935238	0.960439	0.97285	0.972477	0.976279	0.989267	0.992476	0.992542	0.992696
[truncated: 1 more columns]

## Sheet: Fig.3
ratio	model	mean	atelectasis	cardiomegaly	pleural effusion	infiltration	lung mass	lung nodule	pneumonia	pneumothorax	consolidation	edema	emphysema	fibrosis	pleural thicken	hernia
0.01	ResNet-50	0.581	0.557	0.577	0.636	0.616	0.55	0.602	0.571	0.582	0.608	0.633	0.534	0.637	0.568	0.46
	ConVIRT	0.649	0.66	0.782	0.789	0.611	0.596	0.655	0.608	0.688	0.657	0.607	0.658	0.68	0.627	0.466
	GLoRIA	0.597	0.597	0.567	0.741	0.646	0.559	0.557	0.611	0.607	0.665	0.669	0.55	0.558	0.592	0.436
	BioViL	0.579	0.555	0.564	0.722	0.65	0.567	0.546	0.626	0.56	0.657	0.681	0.516	0.513	0.592	0.36
	Model Genesis	0.595	0.604	0.741	0.705	0.608	0.514	0.597	0.557	0.544	0.645	0.67	0.505	0.669	0.581	0.395
	C2L	0.613	0.65	0.644	0.753	0.64	0.572	0.585	0.632	0.54	0.654	0.706	0.496	0.634	0.593	0.485
	ImageNet PT	0.635	0.662	0.642	0.721	0.57	0.59	0.585	0.6	0.626	0.624	0.668	0.615	0.707	0.631	0.645
	MedKLIP	0.609	0.655	0.59	0.745	0.643	0.55	0.611	0.609	0.599	0.659	0.682	0.535	0.648	0.593	0.4
	KAD	0.787	0.77	0.882	0.829	0.692	0.751	0.697	0.735	0.861	0.727	0.813	0.893	0.743	0.692	0.938
0.1	ResNet-50	0.691	0.682	0.766	0.746	0.674	0.623	0.58	0.636	0.728	0.678	0.78	0.647	0.715	0.653	0.771
	ConVIRT	0.771	0.74	0.843	0.811	0.693	0.748	0.7	0.671	0.828	0.701	0.814	0.871	0.767	0.719	0.893
	GLoRIA	0.743	0.721	0.808	0.8	0.687	0.733	0.675	0.658	0.779	0.676	0.797	0.799	0.787	0.693	0.787
	BioViL	0.727	0.703	0.785	0.79	0.666	0.718	0.671	0.665	0.767	0.684	0.799	0.761	0.748	0.653	0.763
	Model Genesis	0.703	0.697	0.798	0.774	0.663	0.666	0.594	0.604	0.708	0.682	0.77	0.645	0.735	0.665	0.841
	C2L	0.732	0.714	0.834	0.789	0.684	0.687	0.654	0.631	0.786	0.701	0.794	0.774	0.742	0.679	0.776
	ImageNet PT	0.726	0.709	0.798	0.769	0.684	0.693	0.656	0.63	0.793	0.671	0.767	0.749	0.729	0.711	0.81
	MedKLIP	0.748	0.729	0.802	0.793	0.698	0.719	0.681	0.666	0.796	0.696	0.811	0.795	0.756	0.713	0.819
	KAD	0.807	0.776	0.889	0.833	0.718	0.783	0.719	0.737	0.872	0.75	0.833	0.903	0.807	0.723	0.953
1	ResNet-50	0.79	0.75	0.879	0.815	0.691	0.798	0.726	0.703	0.826	0.731	0.839	0.835	0.807	0.754	0.903
	ConVIRT	0.808	0.771	0.867	0.825	0.703	0.818	0.761	0.722	0.857	0.747	0.854	0.901	0.809	0.771	0.909
	GLoRIA	0.8	0.76	0.855	0.818	0.7	0.814	0.749	0.715	0.828	0.739	0.832	0.887	0.813	0.767	0.921
	BioViL	0.8	0.765	0.871	0.824	0.697	0.819	0.752	0.71	0.845	0.742	0.842	0.871	0.821	0.759	0.888
	Model Genesis	0.777	0.737	0.866	0.812	0.677	0.786	0.674	0.689	0.806	0.733	0.834	0.833	0.797	0.744	0.892
	C2L	0.802	0.766	0.865	0.824	0.688	0.81	0.758	0.712	0.845	0.744	0.83	0.889	0.811	0.763	0.925
	ImageNet PT	0.804	0.763	0.867	0.823	0.693	0.823	0.763	0.719	0.84	0.737	0.842	0.893	0.819	0.77	0.899
	MedKLIP	0.801	0.764	0.849	0.823	0.697	0.82	0.747	0.712	0.839	0.751	0.848	0.879	0.817	0.777	0.892
	KAD	0.825	0.785	0.897	0.84	0.713	0.836	0.771	0.74	0.874	0.753	0.86	0.916	0.829	0.778	0.961

## Sheet: Fig.4
metric	metric	mean	atelectasis	cardiomegaly	consolidation	edema	pleural effusion
ConVIRT	AUC	0.590198	0.523855	0.547786	0.680044	0.581623	0.617683
		0.55666	0.511628	0.524688	0.630307	0.536834	0.579843
		0.623737	0.536082	0.570884	0.729782	0.626413	0.655523
	F1s	0.264399	0.090035	0.234028	0.352657	0.272193	0.373084
		0.186873	0.0454545	0.176211	0.26087	0.150943	0.300885
		0.341926	0.134615	0.291845	0.444444	0.393443	0.445283
	mccs	0.231404	0.18025	0.14616	0.314773	0.279581	0.236257
		0.150031	0.131802	0.0810355	0.224886	0.153865	0.158565
		0.312778	0.228699	0.211284	0.40466	0.405296	0.313949
GLoRIA	AUC	0.750183	0.807168	0.802149	0.587583	0.746562	0.807451
		0.711136	0.778617	0.780829	0.540431	0.687111	0.768692
		0.789229	0.835719	0.823469	0.634735	0.806014	0.84621
	F1s	0.570396	0.667887	0.712677	0.269449	0.51062	0.691346
		0.497669	0.636364	0.674699	0.145455	0.390805	0.641026
		0.643122	0.699411	0.750656	0.393443	0.630435	0.741667
	mccs	0.501268	0.550052	0.609796	0.275247	0.443474	0.62777
		0.41851	0.502095	0.568278	0.142089	0.31291	0.56718
		0.584025	0.59801	0.651313	0.408405	0.574038	0.68836
BioVIL	AUC	0.693397	0.637371	0.693538	0.704772	0.638072	0.79323
		0.650977	0.603824	0.671321	0.635693	0.601224	0.742824
		0.735816	0.670918	0.715756	0.773851	0.67492	0.843636
	F1s	0.462795	0.495637	0.5453	0.275801	0.407115	0.590124
		0.407837	0.460581	0.505415	0.20438	0.327273	0.541538
		0.517753	0.530693	0.585185	0.347222	0.486957	0.63871
	mccs	0.367598	0.248713	0.439328	0.252382	0.402647	0.494919
		0.2973	0.19145	0.379207	0.165169	0.331512	0.41916
		0.437896	0.305975	0.499448	0.339594	0.473783	0.570679
CheXzero	AUC	0.889	0.816	0.906	0.892	0.897	0.932
		0.849	0.777	0.876	0.823	0.864	0.906
		0.922	0.852	0.93	0.947	0.928	0.955
	F1s	0.606	0.646	0.743	0.333	0.602	0.704
		0.571	0.593	0.685	0.239	0.517	0.634
		0.638	0.7	0.793	0.424	0.678	0.764
	mccs	0.523	0.468	0.625	0.374	0.52	0.628
		0.486	0.396	0.533	0.29	0.424	0.558
		0.561	0.541	0.7	0.458	0.616	0.696
MedKLIP	AUC	0.8788	0.8125	0.866	0.858	0.9105	0.947
		0.855	0.79	0.842	0.821	0.89	0.931
		0.903	0.835	0.89	0.895	0.931	0.963
	F1s	0.6142	0.6235	0.694	0.4145	0.601	0.738
		0.555	0.589	0.656	0.3	0.541	0.689
		0.673	0.658	0.732	0.529	0.661	0.787
	mccs	0.5396	0.4755	0.5735	0.4035	0.5625	0.683
		0.476	0.434	0.522	0.295	0.502	0.627
		0.603	0.517	0.625	0.512	0.623	0.739
KAD	AUC	0.905041	0.883508	0.884737	0.865129	0.943153	0.948677
		0.885861	0.863462	0.865673	0.837274	0.928073	0.934825
		0.92422	0.903554	0.903802	0.892983	0.958232	0.962529
	F1s	0.646271	0.71971	0.72061	0.342052	0.700536	0.748448
		0.590768	0.680965	0.684211	0.236735	0.647303	0.704626
		0.701774	0.758454	0.757009	0.447368	0.753769	0.792271
	mccs	0.589017	0.612937	0.60731	0.357171	0.66571	0.701958
		0.535889	0.567173	0.558328	0.293474	0.607563	0.652906
		0.642145	0.658701	0.656292	0.420867	0.723858	0.751009

## Sheet: Fig.5a
AUC	Atelectasis	Calcification	Consolidation	Effusion	Emphysema	Fibrosis	Fracture	Mass	Nodule	Pneumothorax	mean
GLORIA	0.622	0.524	0.718	0.866	0.607	0.523	0.494	0.725	0.63	0.744	0.645
BioVIL	0.617	0.521	0.808	0.789	0.78	0.607	0.623	0.612	0.591	0.686	0.663
KAD	0.757	0.563	0.824	0.888	0.888	0.687	0.608	0.695	0.566	0.874	0.735
KAD-512	0.812	0.578	0.854	0.892	0.916	0.671	0.666	0.703	0.705	0.913	0.771
KAD-1024	0.793	0.661	0.789	0.861	0.88	0.684	0.606	0.68	0.763	0.923	0.764

## Sheet: Fig.5b
Pointing Game Score	Atelectasis	Calcification	Consolidation	Effusion	Emphysema	Fibrosis	Fracture	Mass	Nodule	Pneumothorax	mean
GLORIA	0.479	0.053	0.737	0.528	0.667	0.366	0.013	0.533	0.156	0.143	0.367
BioVIL	0.375	0.105	0.664	0.615	0.795	0.378	0.013	0.5	0.13	0.229	0.38
KAD	0.646	0.132	0.699	0.618	0.644	0.244	0.199	0.267	0.316	0.143	0.391
KAD-512	0.729	0.158	0.713	0.738	0.769	0.293	0.237	0.433	0.377	0.171	0.462
KAD-1024	0.770833	0.315789	0.692042	0.559524	0.717949	0.378049	0.131579	0.366667	0.571429	0.342857	0.485

## Sheet: Extend Fig 1,2,3,4,5
metric	normal	pulmonary fibrosis	chronic changes	kyphosis	pseudonodule	ground glass pattern	unchanged	alveolar pattern	interstitial pattern	laminar atelectasis	pleural effusion	apical pleural thickening	suture material	sternotomy	endotracheal tube	infiltrates	heart insufficiency	hemidiaphragm elevation	superior mediastinal enlargement	aortic elongation	scoliosis	sclerotic bone lesion	supra aortic elongation	vertebral degenerative changes	goiter	COPD signs	air trapping	descendent aortic elongation	aortic atheromatosis	metal	hypoexpansion basal	abnormal foreign body	central venous catheter via subclavian vein	central venous catheter	vascular hilar enlargement	pacemaker	atelectasis	vertebral anterior compression	hiatal hernia	pneumonia	diaphragmatic eventration	consolidation	calcified densities	cardiomegaly	fibrotic band	tuberculosis sequelae	volume loss	bronchiectasis	single chamber device
Number	12694	166	3885	1493	795	123	4036	1353	1907	1378	1748	1554	560	668	284	1456	546	669	153	2980	2749	150	209	2186	243	4823	1952	232	1566	366	119	28	151	94	1428	909	676	728	608	1780	453	364	298	3746	1288	185	759	667	212
ConVIRT	0.497337	0.493114	0.471832	0.547223	0.484336	0.537086	0.513105	0.555284	0.521066	0.501134	0.565307	0.470859	0.479852	0.481853	0.646775	0.558763	0.533573	0.50477	0.510613	0.53602	0.501072	0.454278	0.542666	0.515066	0.468122	0.51382	0.511204	0.504959	0.499836	0.46433	0.519518	0.45712	0.572618	0.502074	0.512731	0.486133	0.526712	0.529454	0.507949	0.566555	0.506365	0.531229	0.468358	0.508174	0.48456	0.482302	0.494593	0.498851	0.480371
gloria	0.500066	0.50707	0.481967	0.499004	0.497724	0.497519	0.496912	0.485932	0.498332	0.489959	0.468396	0.478674	0.50492	0.468283	0.559954	0.470302	0.478283	0.508964	0.437557	0.517282	0.481323	0.486848	0.507678	0.492346	0.470442	0.501836	0.490161	0.421143	0.515611	0.510071	0.522227	0.434029	0.625951	0.576355	0.493486	0.507692	0.478687	0.480683	0.514848	0.430616	0.521037	0.459981	0.487919	0.46448	0.482369	0.519026	0.475273	0.499291	0.532319
BioVIL	0.603277	0.902236	0.615737	0.636887	0.55515	0.622229	0.580032	0.804426	0.767772	0.539583	0.906998	0.557198	0.533745	0.70536	0.60472	0.726435	0.895417	0.685111	0.599995	0.587296	0.545953	0.589805	0.580186	0.568848	0.504553	0.66174	0.567347	0.549967	0.64341	0.612097	0.636819	0.414741	0.926047	0.764519	0.569518	0.817379	0.674801	0.671282	0.699016	0.770535	0.507691	0.840334	0.567175	0.777413	0.577535	0.721515	0.588697	0.681567	0.771806
CheXzero	0.755	0.8922	0.6009	0.4287	0.5337	0.5097	0.6072	0.8269	0.7343	0.6038	0.9494	0.5897	0.6575	0.7969	0.9484	0.7364	0.9222	0.771	0.6615	0.6627	0.4597	0.5359	0.4312	0.5564	0.6273	0.7481	0.6336	0.7226	0.6886	0.3872	0.6788	0.49	0.8835	0.6648	0.623	0.9593	0.7888	0.5749	0.8024	0.7648	0.5799	0.8569	0.5075	0.8953	0.6216	0.7187	0.7548	0.4351	0.9135
MedKLIP	0.612803	0.919458	0.57436	0.675486	0.522717	0.554972	0.413597	0.762071	0.673257	0.662628	0.742724	0.4021	0.684439	0.501463	0.89343	0.415296	0.855744	0.749404	0.620769	0.665175	0.55369	0.580027	0.691694	0.495886	0.665314	0.473743	0.428658	0.679253	0.660133	0.607389	0.678445	0.573853	0.852928	0.695571	0.591965	0.673825	0.768212	0.641429	0.803487	0.76916	0.677272	0.823103	0.536683	0.862736	0.605303	0.789173	0.721862	0.723813	0.664046
KAD_AUROCs_5	0.738106	0.915194	0.71362	0.800911	0.587812	0.648361	0.574938	0.826314	0.821418	0.770523	0.959646	0.696171	0.62357	0.988541	0.988967	0.743333	0.926315	0.734552	0.671434	0.631936	0.629696	0.502134	0.656199	0.656102	0.679014	0.783511	0.459601	0.706929	0.759102	0.717382	0.684738	0.485623	0.951621	0.71602	0.609286	0.99794	0.795872	0.676864	0.926915	0.829018	0.670567	0.895616	0.678621	0.913131	0.681416	0.749346	0.76942	0.763113	0.987048
KAD_AUROCs_95	0.784457	0.927367	0.721674	0.816938	0.611231	0.734309	0.597971	0.844028	0.839096	0.797967	0.963648	0.716356	0.652473	0.992476	0.992542	0.760065	0.935238	0.760756	0.721416	0.646822	0.653454	0.571503	0.701194	0.675239	0.734579	0.79558	0.474329	0.748739	0.770217	0.770099	0.737015	0.742788	0.97285	0.809617	0.630471	0.998658	0.821715	0.704724	0.942986	0.842636	0.709726	0.923147	0.710429	0.919118	0.711286	0.785991	0.796178	0.781009	0.989267
KAD	0.762259	0.922178	0.716872	0.810016	0.598392	0.684466	0.586048	0.837448	0.829095	0.786286	0.961693	0.703579	0.642385	0.990588	0.991102	0.751241	0.930884	0.749388	0.698658	0.640445	0.638041	0.541312	0.676629	0.665447	0.701371	0.789961	0.466265	0.736739	0.764401	0.743735	0.710317	0.592097	0.962279	0.758091	0.618366	0.998194	0.80979	0.689959	0.933066	0.834026	0.689821	0.907911	0.691733	0.916404	0.696808	0.772727	0.78048	0.77319	0.988199
[truncated: 144 more columns]
